# Supplementary material for: Asymmetric bubble-mediated gas transfer enhances global ocean CO2 uptake
Source: Nat Commun. 2025 Nov 25;16:10595. doi: 10.1038/s41467-025-66652-5 (PMC12658222; doi:10.1038/s41467-025-66652-5)
Supplement: Supplementary file 3 — Data for Figure 1 [file 41467_2025_66652_MOESM3_ESM.zip]

Archive with 25 entries (25 files):
- u10_plot.npy
- A_K_weak_inv.npy
- A_K_strong_inv.npy
- A_K_weak_eva.npy
- A_K_strong_eva.npy
- A_K_weak_inv_lower.npy
- A_K_weak_inv_upper.npy
- A_K_strong_inv_lower.npy
- A_K_strong_inv_upper.npy
- A_K_weak_eva_lower.npy
- A_K_weak_eva_upper.npy
- A_K_strong_eva_lower.npy
- A_K_strong_eva_upper.npy
- B_K_weak_inv.npy
- B_K_strong_inv.npy
- B_K_weak_eva.npy
- B_K_strong_eva.npy
- B_K_weak_inv_lower.npy
- B_K_weak_inv_upper.npy
- B_K_strong_inv_lower.npy
- B_K_strong_inv_upper.npy
- B_K_weak_eva_lower.npy
- B_K_weak_eva_upper.npy
- B_K_strong_eva_lower.npy
- B_K_strong_eva_upper.npy
