# Supplementary material for: Asymmetric bubble-mediated gas transfer enhances global ocean CO2 uptake
Source: Nat Commun. 2025 Nov 25;16:10595. doi: 10.1038/s41467-025-66652-5 (PMC12658222; doi:10.1038/s41467-025-66652-5)
Supplement: Supplementary file 4 — Data for Figure 2 [file 41467_2025_66652_MOESM4_ESM.zip]

Archive with 11 entries (11 files):
- A_latitude.npy
- A_longitude.npy
- A_Delta_Flux_.npy
- B_latitude.npy
- B_Delta_Flux.npy
- B_u10.npy
- C_year.npy
- C_Delta_Flux.npy
- D_month.npy
- D_Delta_Flux_North.npy
- D_Delta_Flux_South.npy
