# Supplementary material for: Asymmetric bubble-mediated gas transfer enhances global ocean CO2 uptake
Source: Nat Commun. 2025 Nov 25;16:10595. doi: 10.1038/s41467-025-66652-5 (PMC12658222; doi:10.1038/s41467-025-66652-5)
Supplement: Supplementary file 5 — Data-Code for producing Figures 1 and 2 [file 41467_2025_66652_MOESM5_ESM.txt]

# -*- coding: utf-8 -*-
"""
Created on Wed Nov 12 11:09:44 2025
Code to produce the Figures in the manuscript titled:
Asymmetric bubble-mediated gas transfer enhances global ocean CO2 uptake
@author: ydong
"""
# 
import numpy as np
import matplotlib.pyplot as plt
from mpl_toolkits.basemap import Basemap
# 
# In[Plot Figure 1]
# Change the add to the data address in your PC
add = 'C:/Users/ydong/Online/07_Evasion and invasion/writing/Final accept/Figures/'
var_Fig1 = np.load(add+'Fig_1.npz')
# 

fig,axe = plt.subplots(nrows = 1, ncols = 2, figsize = (8,3.2),sharex='col')
fig.subplots_adjust(right = 0.985,left = 0.09,bottom = 0.15,top = 0.98, wspace=0.3, hspace=0.3)
# Fig. 1A: Symmetric
# Weak invasion
axe[0].plot(var_Fig1['u10_plot'],var_Fig1['A_K_weak_inv'],'-',c='#ff1f5b',zorder=0,label='Weak invasion')
axe[0].fill_between(var_Fig1['u10_plot'],var_Fig1['A_K_weak_inv_lower'],var_Fig1['A_K_weak_inv_upper'], color='#ff1f5b', alpha=0.1)
# Strong invasion
axe[0].plot(var_Fig1['u10_plot'],var_Fig1['A_K_strong_inv'],'--',c='#009ade',zorder=0,label='Strong invasion')
axe[0].fill_between(var_Fig1['u10_plot'],var_Fig1['A_K_strong_inv_lower'],var_Fig1['A_K_strong_inv_upper'], color='#009ade', alpha=0.15)
# Strong evasion
axe[0].plot(var_Fig1['u10_plot'],var_Fig1['A_K_strong_eva'],'-.',c='#af58ba',zorder=0,label='Strong evasion')
axe[0].fill_between(var_Fig1['u10_plot'],var_Fig1['A_K_strong_eva_lower'],var_Fig1['A_K_strong_eva_upper'], color='#af58ba', alpha=0.1)
# Weak evasion
axe[0].plot(var_Fig1['u10_plot'],var_Fig1['A_K_weak_eva'],linestyle='dotted',c='C1',linewidth=1.8,zorder=0,label='Weak evasion')
axe[0].fill_between(var_Fig1['u10_plot'],var_Fig1['A_K_weak_eva_lower'],var_Fig1['A_K_weak_eva_upper'], color='C1', alpha=0.1)
# For uncertainty legend
axe[0].fill_between(var_Fig1['u10_plot'],var_Fig1['A_K_weak_inv_lower']*np.nan,var_Fig1['A_K_weak_inv_upper']*np.nan, color='gray', alpha=0.1,label='95% CI')
# 
axe[0].legend(loc=2,ncol=1,fontsize='small',labelspacing=0.8,handlelength=1.8)
axe[0].set_xlim(xmin =0, xmax = 20)
axe[0].set_ylim(ymin = 0, ymax = 120)
axe[0].set_xlabel('$U$$\mathrm{_{10}}$ (m s$\mathrm{^{-1}}$)')
axe[0].set_ylabel('$K$$\mathrm{^{2D}}$_$\mathrm{_{Sy}}$ (cm h$\mathrm{^{-1}}$)')
axe[0].text(10.5,4,'Symmetric equation')
axe[0].text(-4,116,'A',weight='bold',fontsize=11)
axe[0].grid(linestyle = '--',alpha = 0.3)
# 
# Fig. 1B, Asymmetric
axe[1].plot(var_Fig1['u10_plot'],var_Fig1['B_K_weak_inv'],'-',c='#ff1f5b',zorder=0,label='Weak invasion')
axe[1].fill_between(var_Fig1['u10_plot'],var_Fig1['B_K_weak_inv_lower'],var_Fig1['B_K_weak_inv_upper'], color='#ff1f5b', alpha=0.1)
# Strong invasion
axe[1].plot(var_Fig1['u10_plot'],var_Fig1['B_K_strong_inv'],'--',c='#009ade',zorder=0,label='Strong invasion')
axe[1].fill_between(var_Fig1['u10_plot'],var_Fig1['B_K_strong_inv_lower'],var_Fig1['B_K_strong_inv_upper'], color='#009ade', alpha=0.15)
# Strong evasion
axe[1].plot(var_Fig1['u10_plot'],var_Fig1['B_K_strong_eva'],'-.',c='#af58ba',zorder=0,label='Strong evasion')
axe[1].fill_between(var_Fig1['u10_plot'],var_Fig1['B_K_strong_eva_lower'],var_Fig1['B_K_strong_eva_upper'], color='#af58ba', alpha=0.1)
# Weak evasion
axe[1].plot(var_Fig1['u10_plot'],var_Fig1['B_K_weak_eva'],linestyle='dotted',c='C1',linewidth=1.8,zorder=0,label='Weak evasion')
axe[1].fill_between(var_Fig1['u10_plot'],var_Fig1['B_K_weak_eva_lower'],var_Fig1['B_K_weak_eva_upper'], color='C1', alpha=0.1)
# 
axe[1].set_xlim(xmin =0, xmax = 20)
axe[1].set_ylim(ymin = 0, ymax = 120)
axe[1].set_xlabel('$U$$\mathrm{_{10}}$ (m s$\mathrm{^{-1}}$)')
axe[1].set_ylabel('$K$$\mathrm{^{2D}}$_$\mathrm{_{Asy}}$ (cm h$\mathrm{^{-1}}$)')
axe[1].text(10,4,'Asymmetric equation')
axe[1].grid(linestyle = '--',alpha = 0.3)
axe[1].text(-4,116,'B',weight='bold',fontsize=11)
# 
# Save the figure
# fname = add + 'Fig 1'
# plt.savefig(fname, dpi=1200, facecolor='w', edgecolor='w',orientation='portrait', format=None,\
# transparent=False, bbox_inches=None, pad_inches=0.1)
# 
# In[Plot Figure 2]
# Change the add to the data address in your PC
add = 'C:/Users/ydong/Online/07_Evasion and invasion/writing/Final accept/Figures/'
var_Fig2 = np.load(add+'Fig_2.npz')
# 
fig = plt.figure(figsize = (8,6))
fig.subplots_adjust(right = 0.98,left = 0.05,bottom = 0.08,top=0.95, wspace=0.5, hspace=0.3)
# Fig. 2A
ax1 = plt.subplot2grid((130, 8), (3, 0), rowspan=60, colspan=5)
# 
m = Basemap(projection='robin',lon_0=0,resolution='c')
m.drawcoastlines(color='grey')
m.fillcontinents(color='grey',lake_color='w')
# draw parallels and meridians.
m.drawparallels(np.arange(-90.,120.,30),labels=[1,0,0,1],fontsize = 9,linewidth = 0.3,alpha=0.7)
m.drawmeridians(np.arange(0.,360.,90.),labels=[1,1,1,0],fontsize = 9,linewidth = 0.3,alpha=0.7)
m.drawmapboundary(fill_color='w')
# 
lons, lats =np.meshgrid(var_Fig2['A_longitude'], var_Fig2['A_latitude'])
x, y = m(lons, lats)
#
h2=m.contourf(x, y,var_Fig2['A_Delta_Flux_'],cmap = 'hot',levels=np.arange(-0.35,0.05,0.05),zorder=1)
cbar_ax = fig.add_axes([0.17, 0.50, 0.31, 0.02])
cbar = fig.colorbar(h2, cax=cbar_ax,orientation='horizontal',extend='both',ticks=[-0.3, -0.2,-0.1,0])
cbar.ax.set_xticklabels(['-0.3', '-0.2', '-0.1','0'],fontsize=9)
cbar.ax.set_xlabel('$\Delta$$Flux$ (mol m$\mathrm{^{-2}}$ year$\mathrm{^{-1}}$)',fontsize=9)
ax1.annotate('A', xy=(-0.06, 1.13), xycoords='axes fraction', weight='bold')
# 
# Fig. 2B
ax2 = plt.subplot2grid((130, 7), (3, 5), rowspan=60, colspan=2)
ax2.plot(var_Fig2['B_Delta_Flux'],var_Fig2['B_latitude'], '#009ADE',linewidth=1.5,label='Fairall96',alpha=1)
ax2.set_xlabel('$\Delta$$Flux$ (Tg C yr$\mathrm{^{-1}}$)',color='#009ADE')
ax2.set_ylim(-80,80)
ax2.set_xlim(-10,0)
ax2.set_yticks(range(-60,80,30))
ax2.set_yticklabels(['60$\mathrm{^{o}}$S','30$\mathrm{^{o}}$S','0$\mathrm{^{o}}$'\
                     ,'30$\mathrm{^{o}}$N','60$\mathrm{^{o}}$N'])
ax2.tick_params(axis='x',colors='#009ADE')
ax2.spines['bottom'].set(color='#009ADE')
ax2.grid(linestyle = '--',alpha = 0.3)    
axes_2 =ax2.twiny()
axes_2.plot(var_Fig2['B_u10'],var_Fig2['B_latitude'], linestyle='--',color='#f28522',linewidth=1.5,alpha=1)
axes_2.set_xlabel('$U$$\mathrm{_{10}}$ (m s$\mathrm{^{-1}}$)',color='#f28522')
axes_2.spines['top'].set_color('#f28522')
axes_2.tick_params(axis='x',colors='#f28522')
axes_2.spines['top'].set(color='#f28522')
axes_2.spines['bottom'].set(color='#f28522')
axes_2.set_xlim(4,12)
ax2.annotate('B', xy=(-0.3, 1.10), xycoords='axes fraction', weight='bold')
# 
# Fig. 2C
ax3 = plt.subplot2grid((130, 50), (85, 3), rowspan=55, colspan=23)
ax4 = plt.subplot2grid((130, 50), (85, 34), rowspan=51, colspan=17)
ax3.plot(var_Fig2['C_year'],var_Fig2['C_Delta_Flux'],'-o',c='#ff1f5b')
ax3.set_xlim(1990,2021)
ax3.set_ylim(-0.4,-0.30)
ax3.set_ylabel('$\Delta$$Flux$ (Pg C yr$\mathrm{^{-1}}$)')
ax3.set_yticks([-0.45,-0.4,-0.35,-0.3])
ax3.grid(linestyle = '--',alpha = 0.3)
ax3.set_xlabel('Year')
ax3.annotate('C', xy=(-0.22, 1.15), xycoords='axes fraction', weight='bold')
# 
# Fig. 2D
ax4.plot(var_Fig2['D_month'],var_Fig2['D_Delta_Flux_North'],'-s',c='#00cd6c',label='North')
ax4.plot(var_Fig2['D_month'],var_Fig2['D_Delta_Flux_South'],'--o',c='#af58ba',label='South')
ax4.set_xlim(0.5,12.5)
ax4.set_ylim(-0.35,-0.05)
ax4.set_xlabel('Month')
ax4.set_ylabel('$\Delta$$Flux$ (Pg C yr$\mathrm{^{-1}}$)')
ax4.set_xticks(np.arange(1,13,1))
ax4.set_yticks([-0.3,-0.2,-0.1])
ax4.legend(loc=3,fontsize='small')
ax4.grid(linestyle = '--',alpha = 0.3)
ax4.annotate('D', xy=(-0.02, 1.15), xycoords='axes fraction', weight='bold')
# 
# Save the figure
# fname = add + 'Fig 1'
# plt.savefig(fname, dpi=1200, facecolor='w', edgecolor='w',orientation='portrait', format=None,\
# transparent=False, bbox_inches=None, pad_inches=0.1)   
